# Supplementary material for: Impact of Nutritional Strategies to Prevent Post-Weaning Diarrhoea on Performance, Behaviour, and Microbiota in Piglets from Organic Farming
Source: Animals (Basel). 2024 Jun 8;14(12):1730. doi: 10.3390/ani14121730 (PMC11200382; doi:10.3390/ani14121730)
Supplement: Supplementary file 1 [file animals-14-01730-s001.zip]

Archive with 1 entries (1 files):
- animals-3013615-supplementary.pdf
